# Supplementary material for: In Situ Epitaxial Quantum Dot Passivation Enables Highly Efficient and Stable Perovskite Solar Cells
Source: Nanomaterials (Basel). 2025 Jun 24;15(13):978. doi: 10.3390/nano15130978 (PMC12250851; doi:10.3390/nano15130978)
Supplement: Supplementary file 1 [file nanomaterials-15-00978-s001.zip]

Archive with 1 entries (1 files):
- nanomaterials-3659770-supplementary.pdf
